# Supplementary material for: A Zebrafish Seizure Model of cblX Syndrome Reveals a Dose-Dependent Response to mTor Inhibition
Source: J Dev Biol. 2025 Dec 25;14(1):2. doi: 10.3390/jdb14010002 (PMC12821537; doi:10.3390/jdb14010002)
Supplement: Supplementary file 1 [file jdb-14-00002-s001.zip]

Archive with 1 entries (1 files):
- jdb-3998061-supplementary.pdf
